# Supplementary material for: “Rogue” [DEspR+CD11b+] neutrophil subset correlates with severity in spontaneous intracerebral hemorrhage
Source: Front Neurol. 2022 Jul 25;13:935579. doi: 10.3389/fneur.2022.935579 (PMC9358208; doi:10.3389/fneur.2022.935579)
Supplement: Supplementary file 1 [file Table_1.XLSX]

## Sheet: Data
ID	ICH Score	GCS Score	90d-mRS	IPH-vol (ml)	PHE-vol (ml)	Midline shift (mm)	mGS	NLR	# DEspR+CD11b+ Ns (K/µL)	# DEspR+CD11b+ NET+ Ns (K/µL)	ET-1 (pg/ml)	IL-6 (pg/ml)	MPO (ng/ml)	sC5b-9 (ng/ml)	mtDNA/nDNA	% DEspR+CD11b+ Ns	% DEspR+CD11b+ Ms	%Ns + %Ms	% DEspR+CD11b+ Ls	% DEspR+CD11b+ NET+ Ns
#1	2	7	5	5.525	14.075	0	13	5.73	2.5707	0.64	3.9	43	168.2	277	45	38.95	43.6	82.55	3.46	24.9
#2	2	12	6	13.875	13.925	9	9	17.29	4.0172	0.663	2.5	165.4	46.7	410	450.3	33.2	3.41	34.15	1.75	16.5
#3	3	13	6	17.825	12.755	7	13	5.65	2.47	0.822	2.6	108.8	47	267	309.2	28.6	22	43.6	1.2	37.08
#4	1	15	3	0.715	3.785	4	12	4.17	0.2845	0.0887	281	0	46.7	55	73.6	5.69	40.61	46.3	4.39	31.17
#5	3	7	6	1.568	4.86	4	21	10.1	5.9496	3.343	4.84	32.8	44.8	284	181.9	53.6	78	87	3.4	56.19
#6	4	10	6	44.7	48.4	5	1	5.64	5.0718	4.645	1.27	0	13.2	329	81.4	64.2	17.3	81.5	0.48	91.58
#7	0	15	2	0.77	1.93	0	0	1.5	0.9088	0.5185	17	0	37.3	165	9	28.4	11.3	39.7	2.4	57.05
#8	2	9	5	6.09	11.91	8	4	3	2.14	1.2519	3.6	0	47.8	262	122	35.68	34.2	79	2.56	73.9
#9	1	14	3	2.925	0.775	0	0	1.4	0.95	0.651	1.56	1.24	24.4	263	25.3	45.4	13.1	58.5	2	68.5
#10	2	6	5	25.2	19.9	9	13	8.56	4.59	1.26	4.58	30.6	21.1	114	362	33.54	16.62	50.16	2.35	27.46
#11	1	14	3	0.63	2.47	0	12	1.57	1.05	0.5733	2.32	9.3	28.5	244	190	14.26	11.77	26.03	1.36	54.6
#12	2	12	3	1.89	1.89	0	9	2.75	0.2822	0.213	0.98	42	23.7	327	252	8.55	8.36	16.9	0.62	75.51
#13	0	14	0	12.6	8.4	2.5	1	1.92	0.935	0.6545	1.7	4.3	10.3	269		18.7	8.55	27.25	0.95	70

## Sheet: Descriptive Statistics
	ICH Score	GCS Score	90d-mRS	IPH-vol (ml)	PHE-vol (ml)	Midline shift (mm)	mGS	NLR	# DEspR+CD11b+ Ns (K/µL)	# DEspR+CD11b+ NET+ Ns(K/µL)	ET-1 (pg/ml)	IL-6 (pg/ml)	MPO (ng/ml)	sC5b-9 (ng/ml)	mtDNA/nDNA	% DEspR+CD11b+ Ns	% DEspR+CD11b+ Ms	%Ns + %Ms	% DEspR+CD11b+ Ls	% DEspR+CD11b+ NET+ Ns
Number of values	13	13	13	13	13	13	13	13	13	13	13	13	13	13	12	13	13	13	13	13
Minimum	0	6	0	0.63	0.775	0	0	1.4	0.2822	0.0887	0.98	0	10.3	55	9	5.69	3.41	16.9	0.48	16.5
25% Percentile	1	8	3	1.169	2.2	0	1	1.745	0.9219	0.5459	1.63	0	22.4	204.5	52.15	16.48	9.925	30.7	1.075	29.32
Median	2	12	5	5.525	8.4	4	9	4.17	2.14	0.6545	2.6	9.3	37.3	267	152	33.2	16.62	46.3	2	56.19
75% Percentile	2.5	14	6	15.85	14	7.5	13	7.145	4.304	1.256	4.71	42.5	46.85	305.5	294.9	42.18	37.41	80.25	2.98	71.95
Maximum	4	15	6	44.7	48.4	9	21	17.29	5.95	4.645	281	165.4	168.2	410	450.3	64.2	78	87	4.39	91.58
Range	4	9	6	44.07	47.63	9	21	15.89	5.667	4.556	280	165.4	157.9	355	441.3	58.51	74.59	70.1	3.91	75.08
95% CI of median
Actual confidence level	97.75%	97.75%	97.75%	97.75%	97.75%	97.75%	97.75%	97.75%	97.75%	97.75%	97.75%	97.75%	97.75%	97.75%	96.14%	97.75%	97.75%	97.75%	97.75%	97.75%
Lower confidence limit	1	7	3	0.77	1.93	0	1	1.57	0.9088	0.5185	1.56	0	21.1	165	45	14.26	8.55	27.25	0.95	27.46
Upper confidence limit	3	14	6	17.83	14.08	8	13	8.56	4.59	1.26	4.84	43	47	327	309.2	45.4	40.61	81.5	3.4	73.9
Mean	1.769	11.38	4.077	10.33	11.16	3.731	8.308	5.329	2.402	1.179	25.22	33.65	43.05	251.2	175.1	31.44	23.76	51.74	2.071	52.65
Std. Deviation	1.166	3.228	1.891	12.9	12.71	3.621	6.575	4.527	1.926	1.319	76.96	50.17	39.94	93.26	142.6	17.09	20.66	23.97	1.182	23.26
Std. Error of Mean	0.3233	0.8954	0.5245	3.579	3.525	1.004	1.824	1.255	0.5341	0.3658	21.35	13.92	11.08	25.87	41.17	4.739	5.729	6.648	0.3278	6.451
Lower 95% CI of mean	1.065	9.434	2.934	2.534	3.479	1.543	4.334	2.594	1.238	0.3818	-21.29	3.331	18.92	194.9	84.54	21.12	11.27	37.26	1.357	38.59
Upper 95% CI of mean	2.474	13.34	5.22	18.13	18.84	5.919	12.28	8.065	3.565	1.976	71.73	63.97	67.19	307.6	265.7	41.77	36.24	66.23	2.785	66.71
