# Supplementary material for: “Rogue” [DEspR+CD11b+] neutrophil subset correlates with severity in spontaneous intracerebral hemorrhage
Source: Front Neurol. 2022 Jul 25;13:935579. doi: 10.3389/fneur.2022.935579 (PMC9358208; doi:10.3389/fneur.2022.935579)
Supplement: Supplementary file 2 [file Table_2.XLSX]

## Sheet: Spearman r
	ICH Score	GCS Score	90d-mRS	IPH-vol	PHE-vol	Midline shift (mm)	mGS	NLR	# DEspR+CD11b+ Ns	# DEspR(-) Ns	# DEspR+CD11b+ NET+ Ns	ET-1	IL-6	MPO	sC5b-9	mtDNA/nDNA	% DEspR+CD11b+ Ns	% DEspR+CD11b+ Ms	%Ns + %Ms	% DEspR+CD11b+ Ls	% DEspR+CD11b+ NET+ Ns
ICH Score	1	-0.711057	0.917408	0.538831	0.590148	0.498538	0.495844	0.692783	0.724144	0.193865	0.687081	-0.136846	0.368596	0.191277	0.541682	0.450196	0.573043	0.424793	0.50462	-0.168207	0.0285096
GCS Score	-0.711057	1	-0.651557	-0.5132	-0.640807	-0.442162	-0.53857	-0.696288	-0.748995	-0.291276	-0.674096	-0.00554811	-0.385376	-0.119449	-0.363401	-0.373249	-0.618614	-0.380046	-0.560359	-0.097092	0.122058
90d-mRS	0.917408	-0.651557	1	0.534402	0.653789	0.643698	0.511629	0.807287	0.83287	0.369533	0.713483	0.0284256	0.43813	0.358656	0.494606	0.522399	0.605466	0.400801	0.525874	-0.00852768	-0.252988
IPH-vol	0.538831	-0.5132	0.534402	1	0.78022	0.66888	-0.00833385	0.461538	0.549451	0.153846	0.714286	-0.313187	0.222863	-0.192572	0.39011	0.384615	0.472527	-0.0659341	0.225275	-0.434066	0.0274725
PHE-vol	0.590148	-0.640807	0.653789	0.78022	1	0.683051	0.3528	0.725275	0.736264	0.417582	0.664835	0.0824176	0.220077	0.101788	0.269231	0.356643	0.445055	0.274725	0.417582	-0.0549451	-0.296703
Midline shift (mm)	0.498538	-0.442162	0.643698	0.66888	0.683051	1	0.272261	0.683051	0.561179	0.561179	0.663212	0.18706	0.139389	0.12204	0.0736902	0.640513	0.232407	0.11337	0.209734	0	-0.257916
mGS	0.495844	-0.53857	0.511629	-0.00833385	0.3528	0.272261	1	0.708377	0.458362	0.716711	0.194456	0.411136	0.590143	0.400575	-0.0111118	0.467293	0.0222236	0.550034	0.261127	0.350022	-0.586147
NLR	0.692783	-0.696288	0.807287	0.461538	0.725275	0.683051	0.708377	1	0.736264	0.637363	0.527473	0.296703	0.576658	0.330124	0.39011	0.587413	0.335165	0.340659	0.395604	0.208791	-0.554945
# DEspR+CD11b+ Ns	0.724144	-0.748995	0.83287	0.549451	0.736264	0.561179	0.458362	0.736264	1	0.401099	0.868132	0.0934066	0.300865	0.0935352	0.379121	0.335664	0.78022	0.401099	0.642857	0.043956	-0.258242
# DEspR(-) Ns	0.193865	-0.291276	0.369533	0.153846	0.417582	0.561179	0.716711	0.637363	0.401099	1	0.21978	0.285714	0.551586	0.143054	-0.0879121	0.797203	-0.214286	0.0274725	-0.17033	0.0879121	-0.692308
# DEspR+CD11b+ NET+ Ns	0.687081	-0.674096	0.713483	0.714286	0.664835	0.663212	0.194456	0.527473	0.868132	0.21978	1	-0.0879121	0.0752162	-0.123797	0.346154	0.293706	0.769231	0.291209	0.565934	-0.181319	0.120879
ET-1	-0.136846	-0.00554811	0.0284256	-0.313187	0.0824176	0.18706	0.411136	0.296703	0.0934066	0.285714	-0.0879121	1	-0.142075	0.508941	-0.576923	-0.251748	-0.0769231	0.532967	0.346154	0.851648	-0.549451
IL-6	0.368596	-0.385376	0.43813	0.222863	0.220077	0.139389	0.590143	0.576658	0.300865	0.551586	0.0752162	-0.142075	1	0.260829	0.498656	0.633552	-0.0111431	-0.142075	-0.169933	-0.142075	-0.546014
MPO	0.191277	-0.119449	0.358656	-0.192572	0.101788	0.12204	0.400575	0.330124	0.0935352	0.143054	-0.123797	0.508941	0.260829	1	-0.0715269	-0.0840632	0.0495186	0.50619	0.321871	0.640991	-0.497937
sC5b-9	0.541682	-0.363401	0.494606	0.39011	0.269231	0.0736902	-0.0111118	0.39011	0.379121	-0.0879121	0.346154	-0.576923	0.498656	-0.0715269	1	0.293706	0.39011	-0.208791	0.0659341	-0.478022	0.186813
mtDNA/nDNA	0.450196	-0.373249	0.522399	0.384615	0.356643	0.640513	0.467293	0.587413	0.335664	0.797203	0.293706	-0.251748	0.633552	-0.0840632	0.293706	1	-0.181818	-0.27972	-0.377622	-0.41958	-0.335664
% DEspR+CD11b+ Ns	0.573043	-0.618614	0.605466	0.472527	0.445055	0.232407	0.0222236	0.335165	0.78022	-0.214286	0.769231	-0.0769231	-0.0111431	0.0495186	0.39011	-0.181818	1	0.428571	0.82967	0.0769231	0.115385
% DEspR+CD11b+ Ms	0.424793	-0.380046	0.400801	-0.0659341	0.274725	0.11337	0.550034	0.340659	0.401099	0.0274725	0.291209	0.532967	-0.142075	0.50619	-0.208791	-0.27972	0.428571	1	0.824176	0.631868	-0.148352
%Ns + %Ms	0.50462	-0.560359	0.525874	0.225275	0.417582	0.209734	0.261127	0.395604	0.642857	-0.17033	0.565934	0.346154	-0.169933	0.321871	0.0659341	-0.377622	0.82967	0.824176	1	0.510989	-0.043956
% DEspR+CD11b+ Ls	-0.168207	-0.097092	-0.00852768	-0.434066	-0.0549451	0	0.350022	0.208791	0.043956	0.0879121	-0.181319	0.851648	-0.142075	0.640991	-0.478022	-0.41958	0.0769231	0.631868	0.510989	1	-0.505495
% DEspR+CD11b+ NET+ Ns	0.0285096	0.122058	-0.252988	0.0274725	-0.296703	-0.257916	-0.586147	-0.554945	-0.258242	-0.692308	0.120879	-0.549451	-0.546014	-0.497937	0.186813	-0.335664	0.115385	-0.148352	-0.043956	-0.505495	1

## Sheet: Confidence Interval Spearman r
	ICH Score	GCS Score	90d-mRS	IPH-vol	PHE-vol	Midline shift (mm)	mGS	NLR	# DEspR+CD11b+ Ns	# DEspR+CD11b+ NET+ Ns	ET-1	IL-6	MPO	sC5b-9	mtDNA/nDNA	% DEspR+CD11b+ Ns	% DEspR+CD11b+ Ms	%Ns + %Ms	% DEspR+CD11b+ Ls	% DEspR+CD11b+ NET+ Ns
ICH Score		-0.910 to -0.246	0.733 to 0.976	-0.036 to 0.846	0.040 to 0.866	-0.091 to 0.829	-0.094 to 0.828	0.212 to 0.904	0.271 to 0.915	0.201 to 0.902	-0.650 to 0.462	-0.246 to 0.772	-0.417 to 0.681	-0.032 to 0.847	-0.186 to 0.820	0.014 to 0.859	-0.183 to 0.797	-0.082 to 0.832	-0.668 to 0.437	-0.544 to 0.583
GCS Score	-0.910 to -0.246		-0.889 to -0.139	-0.835 to 0.0709	-0.885 to -0.121	-0.805 to 0.162	-0.846 to 0.036	-0.905 to -0.218	-0.923 to -0.321	-0.897 to -0.178	-0.567 to 0.560	-0.780 to 0.228	-0.640 to 0.476	-0.769 to 0.252	-0.788 to 0.273	-0.877 to -0.084	-0.777 to 0.234	-0.854 to 0.005	-0.626 to 0.494	-0.474 to 0.642
90d-mRS	0.733 to 0.976	-0.889 to -0.139		-0.042 to 0.844	0.143 to 0.890	0.126 to 0.886	-0.073 to 0.835	0.447 to 0.942	0.507 to 0.950	0.251 to 0.911	-0.544 to 0.583	-0.167 to 0.803	-0.257 to 0.767	-0.096 to 0.828	-0.093 to 0.849	0.064 to 0.872	-0.210 to 0.787	-0.054 to 0.840	-0.569 to 0.558	-0.715 to 0.362
IPH-vol	-0.036 t0 0.846	-0.835 to 0.071	-0.042 to 0.844		0.387 to 0.933	0.169 to 0.895	-0.569 to 0.558	-0.138 to 0.814	-0.021 to 0.850	0.252 to 0.911	-0.745 to 0.304	-0.390 to 0.699	-0.682 to 0.416	-0.222 to 0.782	-0.261 to 0.792	-0.124 to 0.818	-0.607 to 0.517	-0.388 to 0.700	-0.802 to 0.172	-0.545 to 0.582
PHE-vol	0.040 to 0.866	-0.885 to -0.121	0.143 to 0.890	0.387 to 0.933		0.194 to 0.900	-0.263 to 0.764	0.273 to 0.915	0.295 to 0.919	0.162 to 0.894	-0.505 to 0.617	-0.392 to 0.697	-0.490 to 0.629	-0.347 to 0.723	-0.291 to 0.780	-0.158 to 0.806	-0.342 to 0.726	-0.191 to 0.794	-0.600 to 0.525	-0.737 to 0.321
Midline shift (mm)	-0.091 to 0.829	-0.805 to 0.162	0.126 to 0.886	0.169 to 0.895	0.194 to 0.900		-0.344 to 0.725	0.194 to 0.900	-0.004 to 0.855	0.159 to 0.893	-0.421 to 0.679	-0.460 to 0.652	-0.474 to 0.642	-0.511 to 0.612	0.086 to 0.892	-0.381 to 0.704	-0.481 to 0.636	-0.401 to 0.692	-0.564 to 0.564	-0.717 to 0.358
mGS	-0.094 to 0.828	-0.846 to 0.036	-0.073 to 0.835	-0.569 to 0.558	-0.263 to 0.764	-0.344 to 0.725		0.241 to 0.909	-0.142 to 0.812	-0.415 to 0.683	-0.198 to 0.791	0.040 to 0.866	-0.211 to 0.787	-0.571 to 0.556	-0.165 to 0.827	-0.548 to 0.579	-0.020 to 0.850	-0.355 to 0.719	-0.266 to 0.763	-0.864 to -0.034
NLR	0.212 to 0.904	-0.905 to -0.218	0.447 to 0.942	-0.138 to 0.814	0.273 to 0.915	0.194 to 0.900	0.241 to 0.909		0.295 to 0.919	-0.051 to 0.841	-0.321 to 0.737	0.019 to 0.861	-0.287 to 0.754	-0.222 to 0.782	0.001 to 0.873	-0.282 to 0.756	-0.276 to 0.759	-0.216 to 0.784	-0.402 to 0.691	-0.852 to 0.013
# DEspR+CD11b+ Ns	0.271 to 0.915	-0.923 to -0.321	0.507 to 0.950	-0.021 to 0.850	0.295 to 0.919	-0.004 to 0.855	-0.142 to 0.812	0.295 to 0.919		0.596 to 0.961	-0.496 to 0.624	-0.316 to 0.739	-0.496 to 0.624	-0.235 to 0.777	-0.313 to 0.771	0.387 to 0.933	-0.210 to 0.787	0.124 to 0.886	-0.533 to 0.593	-0.717 to 0.357
# DEspR+CD11b+ NET+ Ns	0.201 to 0.902	-0.897 to -0.178	0.251 to 0.911	0.252 to 0.911	0.162 to 0.894	0.159 to 0.893	-0.415 to 0.683	-0.051 to 0.841	0.596 to 0.961		-0.621 to 0.501	-0.510 to 0.613	-0.643 to 0.473	-0.270 to 0.761	-0.354 to 0.751	0.363 to 0.930	-0.326 to 0.734	0.003 to 0.856	-0.676 to 0.426	-0.475 to 0.641
ET-1	-0.650 to 0.462	-0.567 to 0.560	-0.544 to 0.583	-0.745 to 0.304	-0.505 to 0.617	-0.421 to 0.679	-0.198 to 0.791	-0.321 to 0.737	-0.496 to 0.624	-0.621 to 0.501		-0.653 to 0.458	-0.077 to 0.833	-0.861 to -0.020	-0.731 to 0.393	-0.614 to 0.509	-0.044 to 0.843	-0.270 to 0.761	0.554 to 0.956	-0.850 to 0.021
IL-6	-0.246 to 0.772	-0.780 to 0.228	-0.167 to 0.803	-0.390 to 0.699	-0.392 to 0.697	-0.460 to 0.652	0.040 to 0.866	0.019 to 0.861	-0.316 to 0.739	-0.510 to 0.613	-0.653 to 0.458		-0.355 to 0.719	-0.090 to 0.829	0.075 to 0.890	-0.571 to 0.556	-0.653 to 0.458	-0.669 to 0.435	-0.653 to 0.458	-0.849 to 0.025
MPO	-0.417 to 0.681	-0.640 to 0.476	-0.257 to 0.767	-0.682 to 0.416	-0.490 to 0.629	-0.474 to 0.642	-0.211 to 0.787	-0.287 to 0.754	-0.496 to 0.624	-0.643 to 0.473	-0.077 to 0.833	-0.355 to 0.719		-0.611 to 0.513	-0.639 to 0.529	-0.529 to 0.596	-0.080 to 0.832	-0.295 to 0.750	0.121 to 0.885	-0.829 to 0.091
sC5b-9	-0.032 to 0.847	-0.769 to 0.252	-0.096 to 0.828	-0.222 to 0.782	-0.347 to 0.723	-0.511 to 0.612	-0.571 to 0.556	-0.222 to 0.782	-0.235 to 0.777	-0.270 to 0.761	-0.861 to -0.020	-0.090 to 0.829	-0.611 to 0.513		-0.354 to 0.751	-0.222 to 0.782	-0.691 to 0.402	-0.517 to 0.607	-0.821 to 0.117	-0.421 to 0.679
mtDNA/nDNA	-0.186 to 0.820	-0.788 to 0.273	-0.093 to 0.849	-0.261 to 0.792	-0.291 to 0.780	0.086 to 0.892	-0.165 to 0.827	0.001 to 0.873	-0.313 to 0.771	-0.354 to 0.751	-0.731 to 0.393	0.075 to 0.890	-0.639 to 0.529	-0.354 to 0.751		-0.694 to 0.453	-0.744 to 0.367	-0.789 to 0.269	-0.808 to 0.222	-0.771 to 0.313
% DEspR+CD11b+ Ns	0.014 to 0.859	-0.877 to -0.084	0.064 to 0.872	-0.124 to 0.818	-0.158 to 0.806	-0.381 to 0.704	-0.548 to 0.579	-0.282 to 0.756	0.387 to 0.933	0.363 to 0.930	-0.614 to 0.509	-0.571 to 0.556	-0.529 to 0.596	-0.222 to 0.782	-0.694 to 0.453		-0.178 to 0.799	0.500 to 0.949	-0.509 to 0.614	-0.479 to 0.638
% DEspR+CD11b+ Ms	-0.183 to 0.797	-0.777 to 0.234	-0.210 to 0.787	-0.607 to 0.517	-0.342 to 0.726	-0.481 to 0.636	-0.020 to 0.850	-0.276 to 0.759	-0.210 to 0.787	-0.326 to 0.734	-0.044 to 0.843	-0.653 to 0.458	-0.080 to 0.832	-0.691 to 0.402	-0.744 to 0.367	-0.178 to 0.799		0.487 to 0.948	0.106 to 0.882	-0.657 to 0.453
%Ns + %Ms	-0.082 to 0.832	-0.854 to 0.005	-0.054 to 0.840	-0.388 to 0.700	-0.191 to 0.794	-0.401 to 0.692	-0.355 to 0.719	-0.216 to 0.784	0.124 to 0.886	0.003 to 0.856	-0.270 to 0.761	-0.669 to 0.435	-0.295 to 0.750	-0.517 to 0.607	-0.789 to 0.269	0.500 to 0.949	0.487 to 0.948		-0.074 to 0.834	-0.593 to 0.533
% DEspR+CD11b+ Ls	-0.668 to 0.437	-0.626 to 0.494	-0.569 to 0.558	-0.802 to 0.172	-0.600 to 0.525	-0.564 to 0.564	-0.266 to 0.763	-0.402 to 0.691	-0.533 to 0.593	-0.676 to 0.426	0.554 to 0.956	-0.653 to 0.458	0.121 to 0.885	-0.821 to 0.117	-0.808 to 0.222	-0.509 to 0.614	0.106 to 0.882	-0.074 to 0.834		-0.832 to 0.081
% DEspR+CD11b+ NET+ Ns	-0.544 to 0.583	-0.474 to 0.642	-0.715 to 0.362	-0.545 to 0.582	-0.737 to 0.321	-0.717 to 0.358	-0.864 to -0.034	-0.852 to 0.013	-0.717 to 0.357	-0.475 to 0.641	-0.850 to 0.021	-0.849 to 0.025	-0.829 to 0.091	-0.421 to 0.679	-0.771 to 0.313	-0.479 to 0.638	-0.657 to 0.453	-0.593 to 0.533	-0.832 to 0.081
